# Supplementary material for: Annexin-A1 and caldesmon are associated with resistance to tamoxifen in estrogen receptor positive recurrent breast cancer
Source: Oncotarget. 2015 Dec 9;7(3):3098–110. doi: 10.18632/oncotarget.6521 (PMC4823093; doi:10.18632/oncotarget.6521)
Supplement: Supplementary file 2 [file oncotarget-07-3098-s002.xlsx]

## Sheet: Sheet1
Supplementary Table 1. Significant proteins between good and poor outcome patients in MS cohort.
Uniprot ID	Gene names	Protein names	Mean expression in "Good"	Mean expression in "Poor"	Log ratio*	Fold change**	t test p value
P04083	ANXA1	Annexin A1	7.4	7.68	0.28	1.9	0.00016
Q05682	CALD1	Caldesmon	6.78	7.1	0.31	2.06	0.000189
P60660	MYL6	Myosin light polypeptide 6	8.01	8.1	0.08	1.21	0.000334
Q9UHQ9	CYB5R1	NADH-cytochrome b5 reductase 1	7.58	7.36	-0.22	0.6	0.000377
O75306	NDUFS2	NADH dehydrogenase [ubiquinone] iron-sulfur protein 2	6.68	6.51	-0.17	0.67	0.000381
O95168	NDUFB4	NADH dehydrogenase [ubiquinone] 1 beta subcomplex subunit 4	6.82	6.61	-0.21	0.61	0.000388
O43674	NDUFB5	NADH dehydrogenase [ubiquinone] 1 beta subcomplex subunit 5	6.44	6.32	-0.12	0.75	0.000391
Q9P0J0	NDUFA13	NADH dehydrogenase [ubiquinone] 1 alpha subcomplex subunit 13	6.99	6.83	-0.16	0.69	0.000448
P06737	PYGL	Glycogen phosphorylase	6.71	6.38	-0.33	0.46	0.000636
Q92598	HSPH1	Heat shock protein 105 kDa	6.87	7.11	0.24	1.74	0.000667
P50454	SERPINH1	Serpin H1	7.62	7.82	0.2	1.57	0.000711
O75489	NDUFS3	NADH dehydrogenase [ubiquinone] iron-sulfur protein 3	7.2	7.08	-0.12	0.76	0.000722
Q00577	PURA	Transcriptional activator protein Pur-alpha	7.11	6.94	-0.17	0.68	0.000762
P49411	TUFM	Elongation factor Tu, mitochondrial	8.14	8.02	-0.12	0.75	0.000865
P67809	YBX1	Nuclease-sensitive element-binding protein 1	7.13	7.28	0.15	1.41	0.000878
Q13510	ASAH1	Acid ceramidase	7.29	7.04	-0.24	0.57	0.001039
Q96NB2	SFXN2	Sideroflexin-2	6.68	6.43	-0.25	0.56	0.001063
Q53EL6	PDCD4	Programmed cell death protein 4	7.38	7.11	-0.27	0.54	0.001163
P00367	GLUD1	Glutamate dehydrogenase 1	8.08	7.94	-0.14	0.72	0.001173
Q8NBX0	SCCPDH	Saccharopine dehydrogenase-like oxidoreductase	7.41	7.18	-0.22	0.6	0.001443
Q16795	NDUFA9	NADH dehydrogenase [ubiquinone] 1 alpha subcomplex subunit 9	6.9	6.75	-0.15	0.71	0.001487
P28331	NDUFS1	NADH-ubiquinone oxidoreductase 75 kDa subunit	7.48	7.34	-0.14	0.72	0.001558
Q9Y490	TLN1	Talin-1	7.84	7.93	0.09	1.24	0.001564
P50552	VASP	Vasodilator-stimulated phosphoprotein	6.51	6.65	0.14	1.38	0.001631
Q9NX40	OCIAD1	OCIA domain-containing protein 1	6.98	6.84	-0.14	0.73	0.001691
O75947	ATP5H	ATP synthase subunit d, mitochondrial	7.64	7.55	-0.09	0.82	0.001726
Q01995	TAGLN	Transgelin	7.21	7.48	0.27	1.88	0.001759
O43570	CA12	Carbonic anhydrase 12	7.06	6.82	-0.24	0.57	0.001945
P01766	-	Ig heavy chain V-III region BRO	6.56	6.93	0.37	2.35	0.001983
Q02252	ALDH6A1	Methylmalonate-semialdehyde dehydrogenase	7.18	6.98	-0.2	0.63	0.002089
Q8NCW5	APOA1BP	NAD(P)H-hydrate epimerase	7.26	7.12	-0.13	0.73	0.002344
Q9ULV4	CORO1C	Coronin-1C	6.5	6.67	0.17	1.48	0.002451
P25205	MCM3	DNA replication licensing factor MCM3	6.89	7.09	0.2	1.59	0.002491
Q9UMR2	DDX19B	ATP-dependent RNA helicase DDX19B	6.63	6.74	0.1	1.27	0.002759
P29966	MARCKS	Myristoylated alanine-rich C-kinase substrate	6.37	6.68	0.31	2.05	0.002822
Q16891	IMMT	MICOS complex subunit MIC60	7.93	7.86	-0.06	0.86	0.003043
Q04637	EIF4G1	Eukaryotic translation initiation factor 4 gamma 1	7.51	7.6	0.08	1.22	0.003131
P52292	KPNA2	Importin subunit alpha-1	6.41	6.63	0.22	1.66	0.003187
P51648	ALDH3A2	Fatty aldehyde dehydrogenase	6.83	6.64	-0.2	0.63	0.00352
P55786	NPEPPS	Puromycin-sensitive aminopeptidase	7.85	7.72	-0.13	0.75	0.003555
Q9HC35	EML4	Echinoderm microtubule-associated protein-like 4	6.59	6.73	0.14	1.39	0.003655
P00403	MT-CO2	Cytochrome c oxidase subunit 2	7.56	7.44	-0.12	0.76	0.003771
Q6NUK1	SLC25A24	Calcium-binding mitochondrial carrier protein SCaMC-1	7.52	7.39	-0.13	0.74	0.003817
Q9UN86	G3BP2	Ras GTPase-activating protein-binding protein 2	6.74	6.86	0.12	1.33	0.003912
O75367	H2AFY	Core histone macro-H2A.1	8.18	8.1	-0.08	0.82	0.00402
O96000	NDUFB10	NADH dehydrogenase [ubiquinone] 1 beta subcomplex subunit 10	6.85	6.72	-0.13	0.74	0.004365
P13797	PLS3	Plastin-3	6.49	6.74	0.25	1.78	0.004403
Q15404	RSU1	Ras suppressor protein 1	6.14	6.24	0.1	1.26	0.004488
P09669	COX6C	Cytochrome c oxidase subunit 6C	7.31	7.16	-0.15	0.71	0.004572
P26640	VARS	Valine-tRNA ligase	7.46	7.58	0.11	1.3	0.004694
P31689	DNAJA1	DnaJ homolog subfamily A member 1	6.91	7.01	0.1	1.26	0.004776
P48047	ATP5O	ATP synthase subunit O	7.67	7.6	-0.07	0.85	0.004926
P06576	ATP5B	ATP synthase subunit beta	8.66	8.59	-0.07	0.84	0.00504
Q14566	MCM6	DNA replication licensing factor MCM6	6.63	6.84	0.2	1.59	0.005068
Q15738	NSDHL	Sterol-4-alpha-carboxylate 3-dehydrogenase	6.28	6.41	0.14	1.38	0.005122
O43865	AHCYL1	Putative adenosylhomocysteinase 2	6.79	6.66	-0.13	0.74	0.005195
P42126	ECI1	Enoyl-CoA delta isomerase 1	7.12	6.97	-0.15	0.71	0.005207
P49736	MCM2	DNA replication licensing factor MCM2	6.74	6.9	0.17	1.46	0.005933
Q13162	PRDX4	Peroxiredoxin-4	7.19	7.33	0.15	1.4	0.006009
O00560	SDCBP	Syntenin-1	6.16	6.33	0.17	1.47	0.006218
Q9UHL4	DPP7	Dipeptidyl peptidase 2	6.97	6.78	-0.19	0.65	0.006229
P25705	ATP5A1	ATP synthase subunit alpha	8.73	8.66	-0.07	0.85	0.006814
P51970	NDUFA8	NADH dehydrogenase [ubiquinone] 1 alpha subcomplex subunit 8	6.98	6.85	-0.13	0.74	0.007096
P33991	MCM4	DNA replication licensing factor MCM4	6.47	6.66	0.19	1.54	0.007259
Q8IXI1	RHOT2	Mitochondrial Rho GTPase 2	6.58	6.48	-0.11	0.78	0.00728
Q9BUR5	APOO	Apolipoprotein O	6.58	6.46	-0.12	0.77	0.007551
Q14195	DPYSL3	Dihydropyrimidinase-related protein 3	6.55	6.78	0.23	1.71	0.007567
Q13445	TMED1	Transmembrane emp24 domain-containing protein 1	6.47	6.34	-0.13	0.74	0.007634
P02786	TFRC	Transferrin receptor protein 1	6.81	7.02	0.21	1.62	0.007785
P67936	TPM4	Tropomyosin alpha-4 chain	7.96	8.07	0.11	1.28	0.007893
Q99623	PHB2	Prohibitin-2	8.09	8.01	-0.08	0.83	0.008039
P31930	UQCRC1	Cytochrome b-c1 complex subunit 1	7.66	7.57	-0.09	0.82	0.008433
P17655	CAPN2	Calpain-2 catalytic subunit	7.23	7.04	-0.19	0.64	0.008552
P22695	UQCRC2	Cytochrome b-c1 complex subunit 2	7.75	7.65	-0.09	0.81	0.009172
P21912	SDHB	Succinate dehydrogenase [ubiquinone] iron-sulfur subunit	6.85	6.73	-0.12	0.76	0.009199
O15258	RER1	Protein RER1	6.54	6.42	-0.12	0.77	0.009255
O43464	HTRA2	Serine protease HTRA2	6.68	6.58	-0.1	0.79	0.00937
P08107	HSPA1A	Heat shock 70 kDa protein 1A	8.91	8.79	-0.12	0.76	0.009649
Q96A26	FAM162A	Protein FAM162A	7	6.84	-0.16	0.7	0.0099
P24539	ATP5F1	ATP synthase F(0) complex subunit B1	7.62	7.56	-0.07	0.86	0.01009
P02671	FGA	Fibrinogen alpha chain	6.44	6.65	0.21	1.62	0.01012
O43676	NDUFB3	NADH dehydrogenase [ubiquinone] 1 beta subcomplex subunit 3	6.53	6.43	-0.1	0.79	0.010193
P49321	NASP	Nuclear autoantigenic sperm protein	6.78	6.93	0.15	1.42	0.010244
P56556	NDUFA6	NADH dehydrogenase [ubiquinone] 1 alpha subcomplex subunit 6	6.91	6.79	-0.12	0.77	0.010414
P13674	P4HA1	Prolyl 4-hydroxylase subunit alpha-1	6.55	6.76	0.2	1.6	0.010495
Q16666	IFI16	Gamma-interferon-inducible protein 16	5.88	6.03	0.15	1.42	0.01062
Q9Y3B3	TMED7	Transmembrane emp24 domain-containing protein 7	7.47	7.37	-0.1	0.8	0.010802
Q92878	RAD50	DNA repair protein RAD50	7.02	6.9	-0.13	0.74	0.01083
Q9NX63	CHCHD3	MICOS complex subunit MIC19	7.26	7.19	-0.07	0.85	0.010935
P13073	COX4I1	Cytochrome c oxidase subunit 4 isoform 1	7.59	7.5	-0.09	0.81	0.010951
O14950	MYL12B	Myosin regulatory light chain 12B	7.72	7.79	0.08	1.2	0.011029
O95817	BAG3	BAG family molecular chaperone regulator 3	6.41	6.23	-0.17	0.67	0.011191
Q8NC51	SERBP1	Plasminogen activator inhibitor 1 RNA-binding protein	6.65	6.77	0.12	1.31	0.011448
Q15363	TMED2	Transmembrane emp24 domain-containing protein 2	7.36	7.23	-0.13	0.74	0.011664
P45954	ACADSB	Short/branched chain specific acyl-CoA dehydrogenase	7.44	7.25	-0.19	0.64	0.01182
P19367	HK1	Hexokinase-1	7.92	7.82	-0.1	0.8	0.012442
Q9UHG3	PCYOX1	Prenylcysteine oxidase 1	7.35	7.24	-0.11	0.78	0.012714
P46977	STT3A	Dolichyl-diphosphooligosaccharide-protein glycosyltransferase subunit STT3A	7.07	7.15	0.08	1.2	0.012747
Q9P2M7	CGN	Cingulin	7.02	6.87	-0.14	0.72	0.013132
P61960	UFM1	Ubiquitin-fold modifier 1	6.66	6.77	0.11	1.29	0.013175
Q8NF37	LPCAT1	Lysophosphatidylcholine acyltransferase 1	6.04	6.24	0.19	1.56	0.013255
P02675	FGB	Fibrinogen beta chain	6.8	7	0.2	1.57	0.013718
Q15942	ZYX	Zyxin	6.55	6.67	0.12	1.32	0.014033
Q9UBF2	COPG2	Coatomer subunit gamma-2	6.91	6.8	-0.11	0.78	0.01453
Q16658	FSCN1	Fascin	6.21	6.4	0.19	1.54	0.014611
Q6YN16	HSDL2	Hydroxysteroid dehydrogenase-like protein 2	6.91	6.78	-0.14	0.73	0.015095
P13861	PRKAR2A	cAMP-dependent protein kinase type II-alpha regulatory subunit	7.17	7.09	-0.08	0.83	0.015994
Q16543	CDC37	Hsp90 co-chaperone Cdc37	6.96	7.04	0.08	1.2	0.016195
Q9Y446	PKP3	Plakophilin-3	7.04	6.91	-0.13	0.74	0.016254
P08579	SNRPB2	U2 small nuclear ribonucleoprotein B	6.16	6.26	0.11	1.28	0.016562
O75964	ATP5L	ATP synthase subunit g	7.26	7.18	-0.07	0.84	0.016664
P24752	ACAT1	Acetyl-CoA acetyltransferase	7.56	7.42	-0.14	0.72	0.018193
Q9ULA0	DNPEP	Aspartyl aminopeptidase	6.79	6.67	-0.12	0.76	0.01875
Q8WX93	PALLD	Palladin	6.54	6.7	0.16	1.43	0.018982
Q9Y512	SAMM50	Sorting and assembly machinery component 50 homolog	6.8	6.71	-0.09	0.82	0.019344
P02511	CRYAB	Alpha-crystallin B chain	5.36	5.63	0.27	1.85	0.019608
Q92544	TM9SF4	Transmembrane 9 superfamily member 4	7.29	7.21	-0.09	0.82	0.019689
P33121	ACSL1	Long-chain-fatty-acid--CoA ligase 1	6.61	6.79	0.18	1.53	0.019858
P05783	KRT18	Keratin, type I cytoskeletal 18	9.04	8.84	-0.2	0.63	0.020297
P14927	UQCRB	Cytochrome b-c1 complex subunit 7	6.98	6.87	-0.12	0.77	0.020398
Q15005	SPCS2	Signal peptidase complex subunit 2	6.62	6.73	0.1	1.27	0.020484
P29692	EEF1D	Elongation factor 1-delta	7.84	7.92	0.07	1.18	0.020821
P23528	CFL1	Cofilin-1	8.24	8.32	0.08	1.2	0.020948
P08237	PFKM	ATP-dependent 6-phosphofructokinase	6.54	6.37	-0.17	0.67	0.021462
P36969	GPX4	Phospholipid hydroperoxide glutathione peroxidase	6.73	6.59	-0.14	0.73	0.021948
Q8WU90	ZC3H15	Zinc finger CCCH domain-containing protein 15	6.49	6.58	0.09	1.23	0.021965
Q9NUJ1	ABHD10	Mycophenolic acid acyl-glucuronide esterase	6.71	6.59	-0.12	0.76	0.022644
P56134	ATP5J2	ATP synthase subunit f	7.01	6.92	-0.09	0.81	0.022794
Q86Y39	NDUFA11	NADH dehydrogenase [ubiquinone] 1 alpha subcomplex subunit 11	6.78	6.66	-0.11	0.77	0.023417
O00151	PDLIM1	PDZ and LIM domain protein 1	6.79	7.01	0.22	1.65	0.023961
O60884	DNAJA2	DnaJ homolog subfamily A member 2	6.79	6.92	0.13	1.36	0.024128
P09758	TACSTD2	Tumor-associated calcium signal transducer 2	7.17	7.03	-0.15	0.72	0.02466
Q01844	EWSR1	RNA-binding protein EWS	6.57	6.67	0.1	1.24	0.024803
Q9UBM7	DHCR7	7-dehydrocholesterol reductase	6.37	6.57	0.19	1.56	0.024844
Q01518	CAP1	Adenylyl cyclase-associated protein 1	7.85	7.91	0.06	1.15	0.02536
Q15785	TOMM34	Mitochondrial import receptor subunit TOM34	6.28	6.1	-0.17	0.67	0.025616
Q9BRT3	MIEN1	Migration and invasion enhancer 1	6.22	6.52	0.3	2	0.025863
P08559	PDHA1	Pyruvate dehydrogenase E1 component subunit alpha	6.91	6.84	-0.07	0.85	0.026246
Q6UXV4	APOOL	MICOS complex subunit MIC27	6.66	6.52	-0.14	0.72	0.026893
Q12904	AIMP1	Aminoacyl tRNA synthase complex-interacting multifunctional protein 1	7.01	6.95	-0.05	0.89	0.027131
P05362	ICAM1	Intercellular adhesion molecule 1	6.12	6.29	0.17	1.47	0.027134
P01023	A2M	Alpha-2-macroglobulin	6.85	7.03	0.17	1.49	0.027228
Q13232	NME3	Nucleoside diphosphate kinase 3	7.04	6.91	-0.14	0.73	0.028787
P00387	CYB5R3	NADH-cytochrome b5 reductase 3	7.51	7.59	0.08	1.2	0.028916
Q99598	TSNAX	Translin-associated protein X	6.6	6.49	-0.11	0.77	0.029709
P26440	IVD	Isovaleryl-CoA dehydrogenase	6.93	6.82	-0.11	0.78	0.02993
P57735	RAB25	Ras-related protein Rab-25	6.86	6.73	-0.12	0.75	0.030405
Q8TCU6	PREX1	Phosphatidylinositol 3,4,5-trisphosphate-dependent Rac exchanger 1 protein	6.76	6.6	-0.15	0.7	0.030508
P49189	ALDH9A1	4-trimethylaminobutyraldehyde dehydrogenase	7.43	7.31	-0.13	0.74	0.030664
Q14789	GOLGB1	Golgin subfamily B member 1	7.27	7.19	-0.08	0.83	0.030753
Q15257	PPP2R4	Serine/threonine-protein phosphatase 2A activator	7.08	7	-0.09	0.82	0.030818
Q7Z739	YTHDF3	YTH domain-containing family protein 3	6.47	6.54	0.07	1.17	0.030821
P55795	HNRNPH2	Heterogeneous nuclear ribonucleoprotein H2	7.28	7.17	-0.11	0.78	0.031249
Q9H479	FN3K	Fructosamine-3-kinase	6.33	6.23	-0.11	0.78	0.03133
Q14008	CKAP5	Cytoskeleton-associated protein 5	6.39	6.48	0.08	1.21	0.031742
P11387	TOP1	DNA topoisomerase 1	7.23	7.31	0.07	1.18	0.032125
P26639	TARS	Threonine--tRNA ligase, cytoplasmic	6.7	6.83	0.13	1.35	0.032228
O14949	UQCRQ	Cytochrome b-c1 complex subunit 8	7	6.91	-0.09	0.82	0.032494
Q9Y2X3	NOP58	Nucleolar protein 58	7.35	7.27	-0.08	0.83	0.032509
O00541	PES1	Pescadillo homolog	6.23	6.34	0.11	1.3	0.032665
P51858	HDGF	Hepatoma-derived growth factor	6.73	6.9	0.17	1.47	0.032696
Q9Y2J8	PADI2	Protein-arginine deiminase type-2	5.98	6.27	0.29	1.95	0.0328
Q02487	DSC2	Desmocollin-2	6.26	6.41	0.15	1.42	0.032968
P21291	CSRP1	Cysteine and glycine-rich protein 1	6.64	6.77	0.12	1.33	0.032988
Q96NY7	CLIC6	Chloride intracellular channel protein 6	6.93	6.57	-0.36	0.44	0.033036
P61353	RPL27	60S ribosomal protein L27	7.56	7.52	-0.05	0.9	0.033128
Q96AG4	LRRC59	Leucine-rich repeat-containing protein 59	7.28	7.42	0.13	1.36	0.033749
P16615	ATP2A2	Sarcoplasmic/endoplasmic reticulum calcium ATPase 2	7.53	7.6	0.07	1.18	0.033966
P20036	HLA-DPA1	HLA class II histocompatibility antigen	6.01	6.27	0.26	1.83	0.034009
P19971	TYMP	Thymidine phosphorylase	7.29	7.46	0.17	1.47	0.034047
P09382	LGALS1	Galectin-1	6.97	7.12	0.15	1.41	0.034179
P24821	TNC	Tenascin	7.16	7.45	0.29	1.94	0.034308
Q27J81	INF2	Inverted formin-2	6.53	6.65	0.12	1.32	0.034956
P52434	POLR2H	DNA-directed RNA polymerases I, II, and III subunit RPABC3	6.28	6.37	0.09	1.23	0.035019
Q9UGP8	SEC63	Translocation protein SEC63 homolog	6.41	6.55	0.14	1.37	0.0361
O60493	SNX3	Sorting nexin-3	6.68	6.74	0.07	1.17	0.0361
Q86TG7	PEG10	Retrotransposon-derived protein PEG10	6.52	6.23	-0.29	0.51	0.036335
P49959	MRE11A	Double-strand break repair protein MRE11A	6.68	6.6	-0.08	0.83	0.036696
Q9BUN8	DERL1	Derlin-1	6.49	6.61	0.12	1.32	0.036913
Q8NE62	CHDH	Choline dehydrogenase	6.63	6.5	-0.14	0.73	0.036954
Q00765	REEP5	Receptor expression-enhancing protein 5	7.3	7.2	-0.1	0.8	0.037043
P21980	TGM2	Protein-glutamine gamma-glutamyltransferase 2	6.36	6.61	0.25	1.79	0.03734
P14618	PKM	Pyruvate kinase	8.51	8.6	0.09	1.23	0.037471
O94973	AP2A2	AP-2 complex subunit alpha-2	6.51	6.4	-0.1	0.79	0.037704
P12814	ACTN1	Alpha-actinin-1	7.91	7.98	0.08	1.19	0.037822
O00194	RAB27B	Ras-related protein Rab-27B	6.79	6.65	-0.14	0.72	0.038021
Q96CX2	KCTD12	BTB/POZ domain-containing protein	6.28	6.41	0.13	1.35	0.038081
P61106	RAB14	Ras-related protein 14	7.86	7.81	-0.06	0.87	0.038303
P34913	EPHX2	Bifunctional epoxide hydrolase 2	6.78	6.62	-0.17	0.68	0.038505
O75475	PSIP1	PC4 and SFRS1-interacting protein	6.17	6.31	0.13	1.36	0.038914
Q6ZRV2	FAM83H	Protein FAM83H	6.24	6.37	0.14	1.37	0.039167
Q5BKZ1	ZNF326	Zinc finger protein 326	6.32	6.4	0.09	1.22	0.03923
P08069	IGF1R	Insulin-like growth factor 1 receptor	6.03	6.37	0.34	2.17	0.039543
P41250	GARS	Glycine-tRNA ligase	6.63	6.77	0.13	1.36	0.039786
P80303	NUCB2	Nucleobindin-2	6.95	6.8	-0.14	0.72	0.039816
O95249	GOSR1	Golgi SNAP receptor complex member 1	6.62	6.51	-0.11	0.77	0.039981
P13796	LCP1	Plastin-2	7.2	7.37	0.17	1.49	0.04014
P50502	ST13	Hsc70-interacting protein	7.18	7.28	0.1	1.27	0.041298
P01871	IGHM	Ig mu chain C region	6.43	6.63	0.2	1.59	0.041393
Q9BVK6	TMED9	Transmembrane emp24 domain-containing protein 9	7.56	7.49	-0.08	0.84	0.041523
P01892	HLA-A	HLA class I histocompatibility antigen	6.93	7.12	0.19	1.54	0.041553
P05107	ITGB2	Integrin beta-2	5.95	6.13	0.18	1.51	0.041558
Q9H0V9	LMAN2L	VIP36-like protein	6.41	6.29	-0.11	0.77	0.042694
P02679	FGG	Fibrinogen gamma chain	6.86	7.03	0.17	1.49	0.043581
O75746	SLC25A12	Calcium-binding mitochondrial carrier protein Aralar1	6.55	6.43	-0.12	0.75	0.043582
P10253	GAA	Lysosomal alpha-glucosidase	6.85	6.7	-0.16	0.7	0.043599
P50914	RPL14	60S ribosomal protein L14	7.61	7.57	-0.04	0.92	0.04362
Q14451	GRB7	Growth factor receptor-bound protein 7	5.94	6.25	0.31	2.06	0.04368
Q04917	YWHAH	14-3-3 protein eta	7.46	7.54	0.08	1.19	0.043748
Q01813	PFKP	ATP-dependent 6-phosphofructokinase	6.39	6.61	0.22	1.66	0.044
Q9HB71	CACYBP	Calcyclin-binding protein	6.73	6.85	0.12	1.32	0.044061
P54709	ATP1B3	Sodium/potassium-transporting ATPase subunit beta-3	6.45	6.55	0.1	1.26	0.044492
P10155	TROVE2	60 kDa SS-A/Ro ribonucleoprotein	7.08	7	-0.08	0.83	0.045142
P16219	ACADS	Short-chain specific acyl-CoA dehydrogenase	6.66	6.5	-0.16	0.7	0.045288
P36542	ATP5C1	ATP synthase subunit gamma	7.71	7.65	-0.05	0.89	0.046032
Q96TC7	RMDN3	Regulator of microtubule dynamics protein 3	6.56	6.46	-0.11	0.78	0.04688
P54920	NAPA	Alpha-soluble NSF attachment protein	7.52	7.44	-0.07	0.84	0.047104
P37802	TAGLN2	Transgelin-2	8.09	8.17	0.08	1.21	0.047518
P27797	CALR	Calreticulin	8.02	8.11	0.09	1.22	0.047579
P11413	G6PD	Glucose-6-phosphate 1-dehydrogenase	7.28	7.42	0.14	1.38	0.047874
P18440	NAT1	Arylamine N-acetyltransferase 1	7.4	7.06	-0.34	0.46	0.048228
Q86Y82	STX12	Syntaxin-12	6.46	6.54	0.08	1.21	0.048641
O00487	PSMD14	26S proteasome non-ATPase regulatory subunit 14	6.91	6.85	-0.06	0.87	0.048692
Q9UBG0	MRC2	C-type mannose receptor 2	5.73	5.98	0.25	1.77	0.048938
Q96CV9	OPTN	Optineurin	5.81	6.01	0.2	1.6	0.049952
* Log ratio was calculated as follows: Log ratio = Log10[mean "poor"] - Log10[mean "Good"]
** Fold change was calculated as follows: Fold change = 10^[Log ratio]
