# Supplementary material for: Annexin-A1 and caldesmon are associated with resistance to tamoxifen in estrogen receptor positive recurrent breast cancer
Source: Oncotarget. 2015 Dec 9;7(3):3098–110. doi: 10.18632/oncotarget.6521 (PMC4823093; doi:10.18632/oncotarget.6521)
Supplement: Supplementary file 3 [file oncotarget-07-3098-s003.xlsx]

## Sheet: Sheet1
Supplementary Table 10. List of ANXA1 correlated proteins
Uniprot ID	Gene names	Protein names	Pearson r	Z-score[r]*
P09471	GNAO1	Guanine nucleotide-binding protein G(o) subunit alpha	-0.63	-3.16
Q99627	COPS8 CSN8	COP9 signalosome complex subunit 8 (SGN8) (Signalosome subunit 8) (COP9 homolog) (hCOP9) (JAB1-containing signalosome subunit 8)	-0.53	-2.6
Q3LXA3	DAK	Bifunctional ATP-dependent dihydroxyacetone kinase/FAD-AMP lyase (cyclizing) [Includes: ATP-dependent dihydroxyacetone kinase (DHA kinase) (EC 2.7.1.28) (EC 2.7.1.29) (Glycerone kinase) (Triokinase) (Triose kinase); FAD-AMP lyase (cyclizing) (EC 4.6.1.15) (FAD-AMP lyase (cyclic FMN forming)) (FMN cyclase)]	-0.47	-2.29
Q8NCW5	APOA1BP AIBP YJEFN1	NAD(P)H-hydrate epimerase (EC 5.1.99.6) (Apolipoprotein A-I-binding protein) (AI-BP) (NAD(P)HX epimerase) (YjeF N-terminal domain-containing protein 1) (YjeF_N1)	-0.45	-2.17
Q9UK22	FBXO2 FBX2	F-box only protein 2	-0.45	-2.17
Q13232	NME3	Nucleoside diphosphate kinase 3 (NDK 3) (NDP kinase 3) (EC 2.7.4.6) (DR-nm23) (Nucleoside diphosphate kinase C) (NDPKC) (nm23-H3)	-0.43	-2.08
Q96DG6	CMBL	Carboxymethylenebutenolidase homolog (EC 3.1.-.-)	-0.43	-2.08
P48047	ATP5O ATPO	ATP synthase subunit O, mitochondrial (Oligomycin sensitivity conferral protein) (OSCP)	-0.41	-1.99
P98095	FBLN2	Fibulin-2 (FIBL-2)	0.33	1.99
P02647	APOA1	Apolipoprotein A-I (Apo-AI) (ApoA-I) (Apolipoprotein A1) [Cleaved into: Proapolipoprotein A-I (ProapoA-I); Truncated apolipoprotein A-I (Apolipoprotein A-I(1-242))]	0.34	2.01
Q9Y282	ERGIC3 C20orf47 ERV46 SDBCAG84 CGI-54 PRO0989	Endoplasmic reticulum-Golgi intermediate compartment protein 3 (Serologically defined breast cancer antigen NY-BR-84)	0.34	2.02
Q9Y3Z3	SAMHD1 MOP5	Deoxynucleoside triphosphate triphosphohydrolase SAMHD1 (dNTPase) (EC 3.1.5.-) (Dendritic cell-derived IFNG-induced protein) (DCIP) (Monocyte protein 5) (MOP-5) (SAM domain and HD domain-containing protein 1)	0.34	2.03
O60568	PLOD3	Procollagen-lysine,2-oxoglutarate 5-dioxygenase 3 (EC 1.14.11.4) (Lysyl hydroxylase 3) (LH3)	0.34	2.03
P01871	IGHM	Ig mu chain C region	0.35	2.09
Q05707	COL14A1 UND	Collagen alpha-1(XIV) chain (Undulin)	0.36	2.11
P15088	CPA3	Mast cell carboxypeptidase A (MC-CPA) (EC 3.4.17.1) (Carboxypeptidase A3)	0.36	2.12
O15143	ARPC1B ARC41	Actin-related protein 2/3 complex subunit 1B (Arp2/3 complex 41 kDa subunit) (p41-ARC)	0.36	2.12
P01009	SERPINA1 AAT PI PRO0684 PRO2209	Alpha-1-antitrypsin (Alpha-1 protease inhibitor) (Alpha-1-antiproteinase) (Serpin A1) [Cleaved into: Short peptide from AAT (SPAAT)]	0.36	2.13
P05107	ITGB2 CD18 MFI7	Integrin beta-2 (Cell surface adhesion glycoproteins LFA-1/CR3/p150,95 subunit beta) (Complement receptor C3 subunit beta) (CD antigen CD18)	0.36	2.13
O43719	HTATSF1	HIV Tat-specific factor 1 (Tat-SF1)	0.36	2.14
P60660	MYL6	Myosin light polypeptide 6 (17 kDa myosin light chain) (LC17) (Myosin light chain 3) (MLC-3) (Myosin light chain alkali 3) (Myosin light chain A3) (Smooth muscle and nonmuscle myosin light chain alkali 6)	0.36	2.14
P02462	COL4A1	Collagen alpha-1(IV) chain [Cleaved into: Arresten]	0.36	2.14
Q99541	PLIN2 ADFP	Perilipin-2 (Adipophilin) (Adipose differentiation-related protein) (ADRP)	0.36	2.15
Q03135	CAV1 CAV	Caveolin-1	0.36	2.15
P32455	GBP1	Interferon-induced guanylate-binding protein 1 (GTP-binding protein 1) (GBP-1) (HuGBP-1) (Guanine nucleotide-binding protein 1)	0.36	2.15
O15400	STX7	Syntaxin-7	0.36	2.15
P09211	GSTP1 FAEES3 GST3	Glutathione S-transferase P (EC 2.5.1.18) (GST class-pi) (GSTP1-1)	0.36	2.15
Q9Y696	CLIC4	Chloride intracellular channel protein 4 (Intracellular chloride ion channel protein p64H1)	0.36	2.16
P02649	APOE	Apolipoprotein E (Apo-E)	0.37	2.18
O76027	ANXA9 ANX31	Annexin A9 (Annexin XXXI) (Annexin-31) (Annexin-9) (Pemphaxin)	0.37	2.2
Q9UGI8	TES	Testin (TESS)	0.37	2.21
P02511	CRYAB CRYA2	Alpha-crystallin B chain (Alpha(B)-crystallin) (Heat shock protein beta-5) (HspB5) (Renal carcinoma antigen NY-REN-27) (Rosenthal fiber component)	0.38	2.22
P00738	HP	Haptoglobin (Zonulin) [Cleaved into: Haptoglobin alpha chain; Haptoglobin beta chain]	0.38	2.22
Q13308	PTK7 CCK4	Inactive tyrosine-protein kinase 7 (Colon carcinoma kinase 4) (CCK-4) (Protein-tyrosine kinase 7) (Pseudo tyrosine kinase receptor 7) (Tyrosine-protein kinase-like 7)	0.38	2.24
P08572	COL4A2	Collagen alpha-2(IV) chain [Cleaved into: Canstatin]	0.38	2.24
P23946	CMA1 CYH CYM	Chymase (EC 3.4.21.39) (Alpha-chymase) (Mast cell protease I)	0.38	2.26
Q16555	DPYSL2 CRMP2 ULIP2	Dihydropyrimidinase-related protein 2 (DRP-2) (Collapsin response mediator protein 2) (CRMP-2) (N2A3) (Unc-33-like phosphoprotein 2) (ULIP-2)	0.39	2.27
P48681	NES Nbla00170	Nestin	0.39	2.27
P08123	COL1A2	Collagen alpha-2(I) chain (Alpha-2 type I collagen)	0.39	2.27
P02787	TF PRO1400	Serotransferrin (Transferrin) (Beta-1 metal-binding globulin) (Siderophilin)	0.39	2.29
O14950	MYL12B MRLC2 MYLC2B	Myosin regulatory light chain 12B (MLC-2A) (MLC-2) (Myosin regulatory light chain 2-B, smooth muscle isoform) (Myosin regulatory light chain 20 kDa) (MLC20) (Myosin regulatory light chain MRLC2) (SHUJUN-1)	0.39	2.31
Q07507	DPT	Dermatopontin (Tyrosine-rich acidic matrix protein) (TRAMP)	0.39	2.31
P08243	ASNS TS11	Asparagine synthetase [glutamine-hydrolyzing] (EC 6.3.5.4) (Cell cycle control protein TS11) (Glutamine-dependent asparagine synthetase)	0.39	2.32
P26038	MSN	Moesin (Membrane-organizing extension spike protein)	0.4	2.32
P02675	FGB	Fibrinogen beta chain [Cleaved into: Fibrinopeptide B; Fibrinogen beta chain]	0.4	2.33
P19827	ITIH1 IGHEP1	Inter-alpha-trypsin inhibitor heavy chain H1 (ITI heavy chain H1) (ITI-HC1) (Inter-alpha-inhibitor heavy chain 1) (Inter-alpha-trypsin inhibitor complex component III) (Serum-derived hyaluronan-associated protein) (SHAP)	0.4	2.33
P02679	FGG PRO2061	Fibrinogen gamma chain	0.4	2.36
P01859	IGHG2	Ig gamma-2 chain C region	0.41	2.38
P13611	VCAN CSPG2	Versican core protein (Chondroitin sulfate proteoglycan core protein 2) (Chondroitin sulfate proteoglycan 2) (Glial hyaluronate-binding protein) (GHAP) (Large fibroblast proteoglycan) (PG-M)	0.41	2.39
Q9Y6C2	EMILIN1 EMI	EMILIN-1 (Elastin microfibril interface-located protein 1) (Elastin microfibril interfacer 1)	0.41	2.41
P21810	BGN SLRR1A	Biglycan (Bone/cartilage proteoglycan I) (PG-S1)	0.41	2.42
P19823	ITIH2 IGHEP2	Inter-alpha-trypsin inhibitor heavy chain H2 (ITI heavy chain H2) (ITI-HC2) (Inter-alpha-inhibitor heavy chain 2) (Inter-alpha-trypsin inhibitor complex component II) (Serum-derived hyaluronan-associated protein) (SHAP)	0.42	2.44
P07585	DCN SLRR1B	Decorin (Bone proteoglycan II) (PG-S2) (PG40)	0.42	2.45
P01860	IGHG3	Ig gamma-3 chain C region (HDC) (Heavy chain disease protein)	0.42	2.46
P01903	HLA-DRA HLA-DRA1	HLA class II histocompatibility antigen, DR alpha chain (MHC class II antigen DRA)	0.42	2.46
Q16853	AOC3 VAP1	Membrane primary amine oxidase (EC 1.4.3.21) (Copper amine oxidase) (HPAO) (Semicarbazide-sensitive amine oxidase) (SSAO) (Vascular adhesion protein 1) (VAP-1)	0.42	2.46
P02671	FGA	Fibrinogen alpha chain [Cleaved into: Fibrinopeptide A; Fibrinogen alpha chain]	0.42	2.47
P02461	COL3A1	Collagen alpha-1(III) chain	0.43	2.49
P02452	COL1A1	Collagen alpha-1(I) chain (Alpha-1 type I collagen)	0.43	2.51
B9A064	IGLL5	Immunoglobulin lambda-like polypeptide 5 (G lambda-1) (Germline immunoglobulin lambda 1)	0.43	2.51
P36955	SERPINF1 PEDF PIG35	Pigment epithelium-derived factor (PEDF) (Cell proliferation-inducing gene 35 protein) (EPC-1) (Serpin F1)	0.43	2.51
P05362	ICAM1	Intercellular adhesion molecule 1 (ICAM-1) (Major group rhinovirus receptor) (CD antigen CD54)	0.43	2.52
P01876	IGHA1	Ig alpha-1 chain C region	0.43	2.53
P35442	THBS2 TSP2	Thrombospondin-2	0.44	2.54
P35555	FBN1 FBN	Fibrillin-1	0.44	2.55
Q9ULV4	CORO1C CRN2 CRNN4	Coronin-1C (Coronin-3) (hCRNN4)	0.44	2.56
Q14019	COTL1 CLP	Coactosin-like protein	0.44	2.57
P01857	IGHG1	Ig gamma-1 chain C region	0.44	2.58
P08311	CTSG	Cathepsin G (CG) (EC 3.4.21.20)	0.44	2.58
P01023	A2M CPAMD5 FWP007	Alpha-2-macroglobulin (Alpha-2-M) (C3 and PZP-like alpha-2-macroglobulin domain-containing protein 5)	0.45	2.59
P51888	PRELP SLRR2A	Prolargin (Proline-arginine-rich end leucine-rich repeat protein)	0.45	2.59
P01024	C3 CPAMD1	Complement C3 (C3 and PZP-like alpha-2-macroglobulin domain-containing protein 1) [Cleaved into: Complement C3 beta chain; C3-beta-c (C3bc); Complement C3 alpha chain; C3a anaphylatoxin; Acylation stimulating protein (ASP) (C3adesArg); Complement C3b alpha' chain; Complement C3c alpha' chain fragment 1; Complement C3dg fragment; Complement C3g fragment; Complement C3d fragment; Complement C3f fra…	0.45	2.6
P01834	IGKC	Ig kappa chain C region	0.45	2.61
Q9Y490	TLN1 KIAA1027 TLN	Talin-1	0.45	2.61
P12110	COL6A2	Collagen alpha-2(VI) chain	0.45	2.64
P31146	CORO1A CORO1	Coronin-1A (Coronin-like protein A) (Clipin-A) (Coronin-like protein p57) (Tryptophan aspartate-containing coat protein) (TACO)	0.46	2.65
P13760	HLA-DRB1	HLA class II histocompatibility antigen, DRB1-4 beta chain (MHC class II antigen DRB1*4) (DR-4) (DR4)	0.46	2.65
P02746	C1QB	Complement C1q subcomponent subunit B	0.46	2.65
O95969	SCGB1D2 LIPHB LPNB	Secretoglobin family 1D member 2 (Lipophilin-B)	0.46	2.67
P01766	Ig heavy chain V-III region BRO	Ig heavy chain V-III region BRO	0.46	2.68
P09493	TPM1 C15orf13 TMSA	Tropomyosin alpha-1 chain (Alpha-tropomyosin) (Tropomyosin-1)	0.46	2.68
P0CG05	IGLC2	Ig lambda-2 chain C regions	0.46	2.68
P21980	TGM2	Protein-glutamine gamma-glutamyltransferase 2 (EC 2.3.2.13) (Tissue transglutaminase) (Transglutaminase C) (TG(C)) (TGC) (TGase C) (Transglutaminase H) (TGase H) (Transglutaminase-2) (TGase-2)	0.47	2.71
Q8WUF5	PPP1R13L IASPP NKIP1 PPP1R13BL RAI	RelA-associated inhibitor (Inhibitor of ASPP protein) (Protein iASPP) (NFkB-interacting protein 1) (PPP1R13B-like protein)	0.47	2.72
Q16658	FSCN1 FAN1 HSN SNL	Fascin (55 kDa actin-bundling protein) (Singed-like protein) (p55)	0.47	2.72
Q14956	GPNMB HGFIN NMB UNQ1725/PRO9925	Transmembrane glycoprotein NMB (Transmembrane glycoprotein HGFIN)	0.47	2.73
P12109	COL6A1	Collagen alpha-1(VI) chain	0.47	2.73
P51884	LUM LDC SLRR2D	Lumican (Keratan sulfate proteoglycan lumican) (KSPG lumican)	0.48	2.76
Q8WX93	PALLD KIAA0992 CGI-151	Palladin (SIH002) (Sarcoma antigen NY-SAR-77)	0.49	2.81
Q15942	ZYX	Zyxin (Zyxin-2)	0.49	2.81
Q9BUF5	TUBB6	Tubulin beta-6 chain (Tubulin beta class V)	0.49	2.82
P20231	TPSB2 TPS2	Tryptase beta-2 (Tryptase-2) (EC 3.4.21.59) (Tryptase II)	0.5	2.87
P04839	CYBB NOX2	Cytochrome b-245 heavy chain (EC 1.-.-.-) (CGD91-phox) (Cytochrome b(558) subunit beta) (Cytochrome b558 subunit beta) (Heme-binding membrane glycoprotein gp91phox) (NADPH oxidase 2) (Neutrophil cytochrome b 91 kDa polypeptide) (Superoxide-generating NADPH oxidase heavy chain subunit) (gp91-1) (gp91-phox) (p22 phagocyte B-cytochrome)	0.5	2.88
P59665	DEFA1 DEF1 DEFA2 MRS; DEFA1B	Neutrophil defensin 1 (Defensin, alpha 1) (HNP-1) (HP-1) (HP1) [Cleaved into: HP 1-56; Neutrophil defensin 2 (HNP-2) (HP-2) (HP2)]	0.5	2.88
P98160	HSPG2	Basement membrane-specific heparan sulfate proteoglycan core protein (HSPG) (Perlecan) (PLC) [Cleaved into: Endorepellin; LG3 peptide]	0.5	2.89
P12814	ACTN1	Alpha-actinin-1 (Alpha-actinin cytoskeletal isoform) (F-actin cross-linking protein) (Non-muscle alpha-actinin-1)	0.5	2.9
Q96CX2	KCTD12 C13orf2 KIAA1778 PFET1	BTB/POZ domain-containing protein KCTD12 (Pfetin) (Predominantly fetal expressed T1 domain)	0.5	2.91
Q6NZI2	PTRF FKSG13	Polymerase I and transcript release factor (Cavin-1)	0.51	2.93
P11047	LAMC1 LAMB2	Laminin subunit gamma-1 (Laminin B2 chain) (Laminin-1 subunit gamma) (Laminin-10 subunit gamma) (Laminin-11 subunit gamma) (Laminin-2 subunit gamma) (Laminin-3 subunit gamma) (Laminin-4 subunit gamma) (Laminin-6 subunit gamma) (Laminin-7 subunit gamma) (Laminin-8 subunit gamma) (Laminin-9 subunit gamma) (S-laminin subunit gamma) (S-LAM gamma)	0.51	2.95
Q15582	TGFBI BIGH3	Transforming growth factor-beta-induced protein ig-h3 (Beta ig-h3) (Kerato-epithelin) (RGD-containing collagen-associated protein) (RGD-CAP)	0.52	2.97
Q8IUX7	AEBP1 ACLP	Adipocyte enhancer-binding protein 1 (AE-binding protein 1) (Aortic carboxypeptidase-like protein)	0.52	2.97
Q9UBG0	MRC2 CLEC13E ENDO180 KIAA0709 UPARAP	C-type mannose receptor 2 (C-type lectin domain family 13 member E) (Endocytic receptor 180) (Macrophage mannose receptor 2) (Urokinase-type plasminogen activator receptor-associated protein) (UPAR-associated protein) (Urokinase receptor-associated protein) (CD antigen CD280)	0.52	2.98
P67936	TPM4	Tropomyosin alpha-4 chain (TM30p1) (Tropomyosin-4)	0.53	3.07
Q99439	CNN2	Calponin-2 (Calponin H2, smooth muscle) (Neutral calponin)	0.54	3.09
Q02318	CYP27A1 CYP27	Sterol 26-hydroxylase, mitochondrial (EC 1.14.13.15) (5-beta-cholestane-3-alpha,7-alpha,12-alpha-triol 27-hydroxylase) (Cytochrome P-450C27/25) (Cytochrome P450 27) (Sterol 27-hydroxylase) (Vitamin D(3) 25-hydroxylase)	0.54	3.11
P26447	S100A4 CAPL MTS1	Protein S100-A4 (Calvasculin) (Metastasin) (Placental calcium-binding protein) (Protein Mts1) (S100 calcium-binding protein A4)	0.55	3.12
P50454	SERPINH1 CBP1 CBP2 HSP47 SERPINH2 PIG14	Serpin H1 (47 kDa heat shock protein) (Arsenic-transactivated protein 3) (AsTP3) (Cell proliferation-inducing gene 14 protein) (Collagen-binding protein) (Colligin) (Rheumatoid arthritis-related antigen RA-A47)	0.55	3.16
P13797	PLS3	Plastin-3 (T-plastin)	0.56	3.19
P04216	THY1	Thy-1 membrane glycoprotein (CDw90) (Thy-1 antigen) (CD antigen CD90)	0.56	3.2
P02747	C1QC C1QG	Complement C1q subcomponent subunit C	0.58	3.32
P00488	F13A1 F13A	Coagulation factor XIII A chain (Coagulation factor XIIIa) (EC 2.3.2.13) (Protein-glutamine gamma-glutamyltransferase A chain) (Transglutaminase A chain)	0.59	3.38
Q01995	TAGLN SM22 WS3-10	Transgelin (22 kDa actin-binding protein) (Protein WS3-10) (Smooth muscle protein 22-alpha) (SM22-alpha)	0.63	3.58
Q14195	DPYSL3 CRMP4 DRP3 ULIP ULIP1	Dihydropyrimidinase-related protein 3 (DRP-3) (Collapsin response mediator protein 4) (CRMP-4) (Unc-33-like phosphoprotein 1) (ULIP-1)	0.64	3.62
Q05682	CALD1 CAD CDM	Caldesmon (CDM)	0.67	3.78
P04083	ANXA1 ANX1 LPC1	Annexin A1 (Annexin I) (Annexin-1) (Calpactin II) (Calpactin-2) (Chromobindin-9) (Lipocortin I) (Phospholipase A2 inhibitory protein) (p35)	1	5.55
* Z-score cutoffs were calculated as follows: Z-score cutoffs=mean ± 1.96*(standard deviation)
