# Supplementary material for: Annexin-A1 and caldesmon are associated with resistance to tamoxifen in estrogen receptor positive recurrent breast cancer
Source: Oncotarget. 2015 Dec 9;7(3):3098–110. doi: 10.18632/oncotarget.6521 (PMC4823093; doi:10.18632/oncotarget.6521)
Supplement: Supplementary file 4 [file oncotarget-07-3098-s004.xlsx]

## Sheet: Sheet1
Supplementary Table 11. List of CALD1 correlated proteins
Uniprot ID	Gene names	Protein names	Pearson r	Z-score[r]*
P09471	GNAO1	Guanine nucleotide-binding protein G(o) subunit alpha	-0.6	-3.07
Q99627	COPS8 CSN8	COP9 signalosome complex subunit 8 (SGN8) (Signalosome subunit 8) (COP9 homolog) (hCOP9) (JAB1-containing signalosome subunit 8)	-0.65	-3.3
Q8NCW5	APOA1BP AIBP YJEFN1	NAD(P)H-hydrate epimerase (EC 5.1.99.6) (Apolipoprotein A-I-binding protein) (AI-BP) (NAD(P)HX epimerase) (YjeF N-terminal domain-containing protein 1) (YjeF_N1)	-0.47	-2.38
Q9UK22	FBXO2 FBX2	F-box only protein 2	-0.42	-2.07
P24539	ATP5F1	ATP synthase F(0) complex subunit B1, mitochondrial (ATP synthase proton-transporting mitochondrial F(0) complex subunit B1) (ATP synthase subunit b) (ATPase subunit b)	-0.41	-2.05
O43813	LANCL1 GPR69A	LanC-like protein 1 (40 kDa erythrocyte membrane protein) (p40)	-0.45	-2.24
Q13131	PRKAA1 AMPK1	5'-AMP-activated protein kinase catalytic subunit alpha-1 (AMPK subunit alpha-1) (EC 2.7.11.1) (Acetyl-CoA carboxylase kinase) (ACACA kinase) (EC 2.7.11.27) (Hydroxymethylglutaryl-CoA reductase kinase) (HMGCR kinase) (EC 2.7.11.31) (Tau-protein kinase PRKAA1) (EC 2.7.11.26)	-0.43	-2.12
P25705	ATP5A1 ATP5A ATP5AL2 ATPM	ATP synthase subunit alpha, mitochondrial	-0.41	-2.05
P78406	RAE1 MRNP41	mRNA export factor (Rae1 protein homolog) (mRNA-associated protein mrnp 41)	-0.4	-1.96
O15075	DCLK1 DCAMKL1 DCDC3A KIAA0369	Serine/threonine-protein kinase DCLK1 (EC 2.7.11.1) (Doublecortin domain-containing protein 3A) (Doublecortin-like and CAM kinase-like 1) (Doublecortin-like kinase 1)	-0.41	-2
Q15276	RABEP1 RAB5EP RABPT5 RABPT5A	Rab GTPase-binding effector protein 1 (Rabaptin-4) (Rabaptin-5) (Rabaptin-5alpha) (Renal carcinoma antigen NY-REN-17)	-0.45	-2.23
P83916	CBX1 CBX	Chromobox protein homolog 1 (HP1Hsbeta) (Heterochromatin protein 1 homolog beta) (HP1 beta) (Heterochromatin protein p25) (M31) (Modifier 1 protein) (p25beta)	-0.46	-2.27
P49368	CCT3 CCTG TRIC5	T-complex protein 1 subunit gamma (TCP-1-gamma) (CCT-gamma) (hTRiC5)	-0.42	-2.08
Q02252	ALDH6A1 MMSDH	Methylmalonate-semialdehyde dehydrogenase [acylating], mitochondrial (MMSDH) (Malonate-semialdehyde dehydrogenase [acylating]) (EC 1.2.1.18) (EC 1.2.1.27) (Aldehyde dehydrogenase family 6 member A1)	-0.42	-2.09
Q8TCD5	NT5C DNT1 UMPH2	5'(3')-deoxyribonucleotidase, cytosolic type (EC 3.1.3.-) (Cytosolic 5',3'-pyrimidine nucleotidase) (Deoxy-5'-nucleotidase 1) (dNT-1)	-0.47	-2.33
P30711	GSTT1	Glutathione S-transferase theta-1 (EC 2.5.1.18) (GST class-theta-1) (Glutathione transferase T1-1)	-0.42	-2.09
O14980	XPO1 CRM1	Exportin-1 (Exp1) (Chromosome region maintenance 1 protein homolog)	-0.4	-1.97
Q15120	PDK3 PDHK3	[Pyruvate dehydrogenase (acetyl-transferring)] kinase isozyme 3, mitochondrial (EC 2.7.11.2) (Pyruvate dehydrogenase kinase isoform 3)	-0.41	-2.01
P21926	CD9 MIC3 TSPAN29 GIG2	CD9 antigen (5H9 antigen) (Cell growth-inhibiting gene 2 protein) (Leukocyte antigen MIC3) (Motility-related protein) (MRP-1) (Tetraspanin-29) (Tspan-29) (p24) (CD antigen CD9)	-0.41	-2.05
Q8N2U0	TMEM256 C17orf61	Transmembrane protein 256	-0.47	-2.36
Q6P9B6	TLDC1 KIAA1609	TLD domain-containing protein 1 (TBC/LysM-associated domain-containing protein 1)	-0.43	-2.15
P62857	RPS28	40S ribosomal protein S28	0.38	2.25
P67809	YBX1 NSEP1 YB1	Nuclease-sensitive element-binding protein 1 (CCAAT-binding transcription factor I subunit A) (CBF-A) (DNA-binding protein B) (DBPB) (Enhancer factor I subunit A) (EFI-A) (Y-box transcription factor) (Y-box-binding protein 1) (YB-1)	0.36	2.13
P19623	SRM SPS1 SRML1	Spermidine synthase (SPDSY) (EC 2.5.1.16) (Putrescine aminopropyltransferase)	0.36	2.11
P23381	WARS IFI53 WRS	Tryptophan--tRNA ligase, cytoplasmic (EC 6.1.1.2) (Interferon-induced protein 53) (IFP53) (Tryptophanyl-tRNA synthetase) (TrpRS) (hWRS) [Cleaved into: T1-TrpRS; T2-TrpRS]	0.35	2.08
P30837	ALDH1B1 ALDH5 ALDHX	Aldehyde dehydrogenase X, mitochondrial (EC 1.2.1.3) (Aldehyde dehydrogenase 5) (Aldehyde dehydrogenase family 1 member B1)	0.38	2.22
P21291	CSRP1 CSRP CYRP	Cysteine and glycine-rich protein 1 (Cysteine-rich protein 1) (CRP) (CRP1) (Epididymis luminal protein 141) (HEL-141)	0.38	2.21
Q9Y333	LSM2 C6orf28 G7B	U6 snRNA-associated Sm-like protein LSm2 (Protein G7b) (Small nuclear ribonuclear protein D homolog) (snRNP core Sm-like protein Sm-x5)	0.58	3.28
Q14134	TRIM29 ATDC	Tripartite motif-containing protein 29 (Ataxia telangiectasia group D-associated protein)	0.41	2.39
P09382	LGALS1	Galectin-1 (Gal-1) (14 kDa laminin-binding protein) (HLBP14) (14 kDa lectin) (Beta-galactoside-binding lectin L-14-I) (Galaptin) (HBL) (HPL) (Lactose-binding lectin 1) (Lectin galactoside-binding soluble 1) (Putative MAPK-activating protein PM12) (S-Lac lectin 1)	0.45	2.63
P01861	IGHG4	Ig gamma-4 chain C region	0.34	2
Q15417	CNN3	Calponin-3 (Calponin, acidic isoform)	0.4	2.31
P20774	OGN OIF SLRR3A	Mimecan (Osteoglycin) (Osteoinductive factor) (OIF)	0.33	1.98
O15355	PPM1G PPM1C	Protein phosphatase 1G (EC 3.1.3.16) (Protein phosphatase 1C) (Protein phosphatase 2C isoform gamma) (PP2C-gamma) (Protein phosphatase magnesium-dependent 1 gamma)	0.34	2
P02743	APCS PTX2	Serum amyloid P-component (SAP) (9.5S alpha-1-glycoprotein) [Cleaved into: Serum amyloid P-component(1-203)]	0.35	2.06
P15090	FABP4	Fatty acid-binding protein, adipocyte (Adipocyte lipid-binding protein) (ALBP) (Adipocyte-type fatty acid-binding protein) (A-FABP) (AFABP) (Fatty acid-binding protein 4)	0.46	2.64
Q15404	RSU1 RSP1	Ras suppressor protein 1 (RSP-1) (Rsu-1)	0.43	2.5
P18206	VCL	Vinculin (Metavinculin) (MV)	0.41	2.41
P02790	HPX	Hemopexin (Beta-1B-glycoprotein)	0.53	3.05
Q9BXN1	ASPN PLAP1 SLRR1C UNQ215/PRO241	Asporin (Periodontal ligament-associated protein 1) (PLAP-1)	0.39	2.3
O00148	DDX39A DDX39	ATP-dependent RNA helicase DDX39A (EC 3.6.4.13) (DEAD box protein 39) (Nuclear RNA helicase URH49)	0.38	2.22
P98095	FBLN2	Fibulin-2 (FIBL-2)	0.35	2.09
Q05707	COL14A1 UND	Collagen alpha-1(XIV) chain (Undulin)	0.38	2.24
P60660	MYL6	Myosin light polypeptide 6 (17 kDa myosin light chain) (LC17) (Myosin light chain 3) (MLC-3) (Myosin light chain alkali 3) (Myosin light chain A3) (Smooth muscle and nonmuscle myosin light chain alkali 6)	0.48	2.78
Q03135	CAV1 CAV	Caveolin-1	0.39	2.28
O76027	ANXA9 ANX31	Annexin A9 (Annexin XXXI) (Annexin-31) (Annexin-9) (Pemphaxin)	0.43	2.52
P00738	HP	Haptoglobin (Zonulin) [Cleaved into: Haptoglobin alpha chain; Haptoglobin beta chain]	0.5	2.86
Q13308	PTK7 CCK4	Inactive tyrosine-protein kinase 7 (Colon carcinoma kinase 4) (CCK-4) (Protein-tyrosine kinase 7) (Pseudo tyrosine kinase receptor 7) (Tyrosine-protein kinase-like 7)	0.41	2.4
Q16555	DPYSL2 CRMP2 ULIP2	Dihydropyrimidinase-related protein 2 (DRP-2) (Collapsin response mediator protein 2) (CRMP-2) (N2A3) (Unc-33-like phosphoprotein 2) (ULIP-2)	0.36	2.13
P48681	NES Nbla00170	Nestin	0.34	2.02
P08123	COL1A2	Collagen alpha-2(I) chain (Alpha-2 type I collagen)	0.4	2.36
P02787	TF PRO1400	Serotransferrin (Transferrin) (Beta-1 metal-binding globulin) (Siderophilin)	0.48	2.78
O14950	MYL12B MRLC2 MYLC2B	Myosin regulatory light chain 12B (MLC-2A) (MLC-2) (Myosin regulatory light chain 2-B, smooth muscle isoform) (Myosin regulatory light chain 20 kDa) (MLC20) (Myosin regulatory light chain MRLC2) (SHUJUN-1)	0.45	2.6
P08243	ASNS TS11	Asparagine synthetase [glutamine-hydrolyzing] (EC 6.3.5.4) (Cell cycle control protein TS11) (Glutamine-dependent asparagine synthetase)	0.58	3.34
P02675	FGB	Fibrinogen beta chain [Cleaved into: Fibrinopeptide B; Fibrinogen beta chain]	0.38	2.24
P02679	FGG PRO2061	Fibrinogen gamma chain	0.39	2.3
P01859	IGHG2	Ig gamma-2 chain C region	0.36	2.14
P13611	VCAN CSPG2	Versican core protein (Chondroitin sulfate proteoglycan core protein 2) (Chondroitin sulfate proteoglycan 2) (Glial hyaluronate-binding protein) (GHAP) (Large fibroblast proteoglycan) (PG-M)	0.44	2.56
Q9Y6C2	EMILIN1 EMI	EMILIN-1 (Elastin microfibril interface-located protein 1) (Elastin microfibril interfacer 1)	0.36	2.12
P21810	BGN SLRR1A	Biglycan (Bone/cartilage proteoglycan I) (PG-S1)	0.38	2.24
P19823	ITIH2 IGHEP2	Inter-alpha-trypsin inhibitor heavy chain H2 (ITI heavy chain H2) (ITI-HC2) (Inter-alpha-inhibitor heavy chain 2) (Inter-alpha-trypsin inhibitor complex component II) (Serum-derived hyaluronan-associated protein) (SHAP)	0.34	2.02
P07585	DCN SLRR1B	Decorin (Bone proteoglycan II) (PG-S2) (PG40)	0.43	2.52
P01860	IGHG3	Ig gamma-3 chain C region (HDC) (Heavy chain disease protein)	0.39	2.28
Q16853	AOC3 VAP1	Membrane primary amine oxidase (EC 1.4.3.21) (Copper amine oxidase) (HPAO) (Semicarbazide-sensitive amine oxidase) (SSAO) (Vascular adhesion protein 1) (VAP-1)	0.56	3.19
P02671	FGA	Fibrinogen alpha chain [Cleaved into: Fibrinopeptide A; Fibrinogen alpha chain]	0.36	2.11
P02461	COL3A1	Collagen alpha-1(III) chain	0.37	2.18
P02452	COL1A1	Collagen alpha-1(I) chain (Alpha-1 type I collagen)	0.41	2.4
B9A064	IGLL5	Immunoglobulin lambda-like polypeptide 5 (G lambda-1) (Germline immunoglobulin lambda 1)	0.51	2.91
P36955	SERPINF1 PEDF PIG35	Pigment epithelium-derived factor (PEDF) (Cell proliferation-inducing gene 35 protein) (EPC-1) (Serpin F1)	0.44	2.58
P01876	IGHA1	Ig alpha-1 chain C region	0.41	2.41
P35442	THBS2 TSP2	Thrombospondin-2	0.4	2.32
P35555	FBN1 FBN	Fibrillin-1	0.45	2.63
Q9ULV4	CORO1C CRN2 CRNN4	Coronin-1C (Coronin-3) (hCRNN4)	0.34	2.03
Q14019	COTL1 CLP	Coactosin-like protein	0.39	2.28
P01857	IGHG1	Ig gamma-1 chain C region	0.46	2.65
P01023	A2M CPAMD5 FWP007	Alpha-2-macroglobulin (Alpha-2-M) (C3 and PZP-like alpha-2-macroglobulin domain-containing protein 5)	0.42	2.42
P51888	PRELP SLRR2A	Prolargin (Proline-arginine-rich end leucine-rich repeat protein)	0.41	2.38
P01024	C3 CPAMD1	Complement C3 (C3 and PZP-like alpha-2-macroglobulin domain-containing protein 1) [Cleaved into: Complement C3 beta chain; C3-beta-c (C3bc); Complement C3 alpha chain; C3a anaphylatoxin; Acylation stimulating protein (ASP) (C3adesArg); Complement C3b alpha' chain; Complement C3c alpha' chain fragment 1; Complement C3dg fragment; Complement C3g fragment; Complement C3d fragment; Complement C3f fra…	0.36	2.12
P01834	IGKC	Ig kappa chain C region	0.48	2.76
Q9Y490	TLN1 KIAA1027 TLN	Talin-1	0.4	2.34
P12110	COL6A2	Collagen alpha-2(VI) chain	0.42	2.45
P02746	C1QB	Complement C1q subcomponent subunit B	0.34	2.02
P01766	Ig heavy chain V-III region BRO	Ig heavy chain V-III region BRO	0.54	3.11
P09493	TPM1 C15orf13 TMSA	Tropomyosin alpha-1 chain (Alpha-tropomyosin) (Tropomyosin-1)	0.53	3.03
P0CG05	IGLC2	Ig lambda-2 chain C regions	0.58	3.32
Q8WUF5	PPP1R13L IASPP NKIP1 PPP1R13BL RAI	RelA-associated inhibitor (Inhibitor of ASPP protein) (Protein iASPP) (NFkB-interacting protein 1) (PPP1R13B-like protein)	0.34	2.03
P12109	COL6A1	Collagen alpha-1(VI) chain	0.42	2.46
P51884	LUM LDC SLRR2D	Lumican (Keratan sulfate proteoglycan lumican) (KSPG lumican)	0.53	3.03
Q8WX93	PALLD KIAA0992 CGI-151	Palladin (SIH002) (Sarcoma antigen NY-SAR-77)	0.55	3.16
Q15942	ZYX	Zyxin (Zyxin-2)	0.48	2.79
Q9BUF5	TUBB6	Tubulin beta-6 chain (Tubulin beta class V)	0.36	2.15
P98160	HSPG2	Basement membrane-specific heparan sulfate proteoglycan core protein (HSPG) (Perlecan) (PLC) [Cleaved into: Endorepellin; LG3 peptide]	0.43	2.52
P12814	ACTN1	Alpha-actinin-1 (Alpha-actinin cytoskeletal isoform) (F-actin cross-linking protein) (Non-muscle alpha-actinin-1)	0.6	3.4
Q96CX2	KCTD12 C13orf2 KIAA1778 PFET1	BTB/POZ domain-containing protein KCTD12 (Pfetin) (Predominantly fetal expressed T1 domain)	0.38	2.26
Q6NZI2	PTRF FKSG13	Polymerase I and transcript release factor (Cavin-1)	0.49	2.84
P11047	LAMC1 LAMB2	Laminin subunit gamma-1 (Laminin B2 chain) (Laminin-1 subunit gamma) (Laminin-10 subunit gamma) (Laminin-11 subunit gamma) (Laminin-2 subunit gamma) (Laminin-3 subunit gamma) (Laminin-4 subunit gamma) (Laminin-6 subunit gamma) (Laminin-7 subunit gamma) (Laminin-8 subunit gamma) (Laminin-9 subunit gamma) (S-laminin subunit gamma) (S-LAM gamma)	0.37	2.17
Q15582	TGFBI BIGH3	Transforming growth factor-beta-induced protein ig-h3 (Beta ig-h3) (Kerato-epithelin) (RGD-containing collagen-associated protein) (RGD-CAP)	0.34	2.02
Q8IUX7	AEBP1 ACLP	Adipocyte enhancer-binding protein 1 (AE-binding protein 1) (Aortic carboxypeptidase-like protein)	0.44	2.54
P67936	TPM4	Tropomyosin alpha-4 chain (TM30p1) (Tropomyosin-4)	0.73	4.14
Q99439	CNN2	Calponin-2 (Calponin H2, smooth muscle) (Neutral calponin)	0.64	3.62
P26447	S100A4 CAPL MTS1	Protein S100-A4 (Calvasculin) (Metastasin) (Placental calcium-binding protein) (Protein Mts1) (S100 calcium-binding protein A4)	0.47	2.74
P50454	SERPINH1 CBP1 CBP2 HSP47 SERPINH2 PIG14	Serpin H1 (47 kDa heat shock protein) (Arsenic-transactivated protein 3) (AsTP3) (Cell proliferation-inducing gene 14 protein) (Collagen-binding protein) (Colligin) (Rheumatoid arthritis-related antigen RA-A47)	0.57	3.28
P13797	PLS3	Plastin-3 (T-plastin)	0.6	3.41
P04216	THY1	Thy-1 membrane glycoprotein (CDw90) (Thy-1 antigen) (CD antigen CD90)	0.58	3.29
P02747	C1QC C1QG	Complement C1q subcomponent subunit C	0.47	2.71
P00488	F13A1 F13A	Coagulation factor XIII A chain (Coagulation factor XIIIa) (EC 2.3.2.13) (Protein-glutamine gamma-glutamyltransferase A chain) (Transglutaminase A chain)	0.42	2.45
Q01995	TAGLN SM22 WS3-10	Transgelin (22 kDa actin-binding protein) (Protein WS3-10) (Smooth muscle protein 22-alpha) (SM22-alpha)	0.79	4.46
Q14195	DPYSL3 CRMP4 DRP3 ULIP ULIP1	Dihydropyrimidinase-related protein 3 (DRP-3) (Collapsin response mediator protein 4) (CRMP-4) (Unc-33-like phosphoprotein 1) (ULIP-1)	0.78	4.41
Q05682	CALD1 CAD CDM	Caldesmon (CDM)	1	5.58
P04083	ANXA1 ANX1 LPC1	Annexin A1 (Annexin I) (Annexin-1) (Calpactin II) (Calpactin-2) (Chromobindin-9) (Lipocortin I) (Phospholipase A2 inhibitory protein) (p35)	0.67	3.79
* Z-score cutoffs were calculated as follows: Z-score cutoffs=mean ± 1.96*(standard deviation)
